# Supplementary material for: Harmonizing Dietary Exposure of Adult and Older Individuals: A Methodological Work of the Collaborative PROMED-COG Pooled Cohorts Study
Source: Nutrients. 2024 Nov 16;16(22):3917. doi: 10.3390/nu16223917 (PMC11597225; doi:10.3390/nu16223917)
Supplement: Supplementary file 1 [file nutrients-16-03917-s001.zip]

Archive with 1 entries (1 files):
- nutrients-3252583-supplementary.pdf
